# Supplementary material for: Complete genome sequence and comparative analysis of a Vibrio vulnificus strain isolated from a clinical patient
Source: Front Microbiol. 2023 Oct 31;14:1240835. doi: 10.3389/fmicb.2023.1240835 (PMC10644004; doi:10.3389/fmicb.2023.1240835)
Supplement: Supplementary file 2 [file Table_2.XLSX]

## Sheet: Sheet1
Table S2. Genomic islands present in Chr Ⅰ of VV2018.
Island id	Island start	Island end	Length	Gene ID	Locus	Gene start	Gene end	Strand	Product
1	170527	195424	24897		LNNJENCE_00156	170527	170907	1	hypothetical protein
	170527	195424	24897		LNNJENCE_00157	171022	171993	1	hypothetical protein
	170527	195424	24897		LNNJENCE_00158	172567	173451	-1	hypothetical protein
	170527	195424	24897		LNNJENCE_00159	174004	174684	1	hypothetical protein
	170527	195424	24897		LNNJENCE_00160	174746	175420	1	hypothetical protein
	170527	195424	24897		LNNJENCE_00161	175474	176073	1	hypothetical protein
	170527	195424	24897		LNNJENCE_00162	176137	176337	1	hypothetical protein
	170527	195424	24897	rnhA_1	LNNJENCE_00163	176404	176850	1	Ribonuclease HI
	170527	195424	24897		LNNJENCE_00164	177548	177673	1	hypothetical protein
	170527	195424	24897		LNNJENCE_00165	177722	178369	1	hypothetical protein
	170527	195424	24897		LNNJENCE_00166	178373	179725	1	hypothetical protein
	170527	195424	24897		LNNJENCE_00167	179737	180621	1	hypothetical protein
	170527	195424	24897		LNNJENCE_00168	180608	181570	1	hypothetical protein
	170527	195424	24897		LNNJENCE_00169	181558	182670	1	hypothetical protein
	170527	195424	24897		LNNJENCE_00170	182667	183833	1	hypothetical protein
	170527	195424	24897		LNNJENCE_00171	183820	184542	1	hypothetical protein
	170527	195424	24897		LNNJENCE_00172	184860	185087	-1	hypothetical protein
	170527	195424	24897		LNNJENCE_00173	185135	185503	-1	hypothetical protein
	170527	195424	24897		LNNJENCE_00174	185534	186268	-1	hypothetical protein
	170527	195424	24897		LNNJENCE_00175	186587	187030	-1	hypothetical protein
	170527	195424	24897		LNNJENCE_00176	187081	187518	-1	hypothetical protein
	170527	195424	24897		LNNJENCE_00177	187515	187988	-1	hypothetical protein
	170527	195424	24897	ftsH_1	LNNJENCE_00178	188295	189473	1	ATP-dependent zinc metalloprotease FtsH
	170527	195424	24897		LNNJENCE_00179	189492	191966	1	hypothetical protein
	170527	195424	24897		LNNJENCE_00180	191966	192175	1	hypothetical protein
	170527	195424	24897		LNNJENCE_00181	192168	192908	1	hypothetical protein
	170527	195424	24897	intS	LNNJENCE_00182	193101	194321	-1	Prophage integrase IntS
	170527	195424	24897		LNNJENCE_00183	194558	195424	-1	hypothetical protein
2	178373	182670	4297		LNNJENCE_00166	178373	179725	1	hypothetical protein
	178373	182670	4297		LNNJENCE_00167	179737	180621	1	hypothetical protein
	178373	182670	4297		LNNJENCE_00168	180608	181570	1	hypothetical protein
	178373	182670	4297		LNNJENCE_00169	181558	182670	1	hypothetical protein
	178373	182670	4297		LNNJENCE_00170	182667	183833	1	hypothetical protein
3	188295	194321	6026	ftsH_1	LNNJENCE_00178	188295	189473	1	ATP-dependent zinc metalloprotease FtsH
	188295	194321	6026		LNNJENCE_00179	189492	191966	1	hypothetical protein
	188295	194321	6026		LNNJENCE_00180	191966	192175	1	hypothetical protein
	188295	194321	6026		LNNJENCE_00181	192168	192908	1	hypothetical protein
	188295	194321	6026	intS	LNNJENCE_00182	193101	194321	-1	Prophage integrase IntS
4	246249	252841	6592		LNNJENCE_00233	246249	247436	1	hypothetical protein
	246249	252841	6592		LNNJENCE_00234	247444	248718	1	hypothetical protein
	246249	252841	6592	pglJ	LNNJENCE_00235	248708	249805	1	N-acetylgalactosamine-N, N'-diacetylbacillosaminyl-diphospho-undecaprenol 4-alpha-N-acetylgalactosaminyltransferase
	246249	252841	6592	asnB_1	LNNJENCE_00236	249808	251724	1	Asparagine synthetase [glutamine-hydrolyzing] 1
	246249	252841	6592	pglA	LNNJENCE_00237	251714	252841	1	N, N'-diacetylbacillosaminyl-diphospho-undecaprenol alpha-1,3-N-acetylgalactosaminyltransferase
	246249	252841	6592	epsL_2	LNNJENCE_00238	252825	253439	1	putative sugar transferase EpsL
5	1171545	1178981	7436	oppF_3	LNNJENCE_01097	1171545	1172375	1	Oligopeptide transport ATP-binding protein OppF
	1171545	1178981	7436		LNNJENCE_01098	1172606	1173475	1	hypothetical protein
	1171545	1178981	7436		LNNJENCE_01099	1173505	1177602	1	hypothetical protein
	1171545	1178981	7436		LNNJENCE_01100	1177644	1178981	-1	IS4 family transposase ISVvu3
6	1426370	1450372	24002		LNNJENCE_01322	1426370	1450372	1	hypothetical protein
7	1428672	1446220	17548		LNNJENCE_01322	1426370	1450372	1	hypothetical protein
8	1626688	1789889	163201		LNNJENCE_01487	1626688	1627269	-1	hypothetical protein
	1626688	1789889	163201		LNNJENCE_01488	1628325	1630517	1	hypothetical protein
	1626688	1789889	163201		LNNJENCE_01489	1630863	1631129	-1	hypothetical protein
	1626688	1789889	163201		LNNJENCE_01490	1631197	1632237	-1	IS481 family transposase ISVvu4
	1626688	1789889	163201		LNNJENCE_01491	1632347	1632679	-1	hypothetical protein
	1626688	1789889	163201		LNNJENCE_01492	1632679	1633623	-1	hypothetical protein
	1626688	1789889	163201		LNNJENCE_01493	1633658	1634728	-1	hypothetical protein
	1626688	1789889	163201		LNNJENCE_01494	1635215	1635430	-1	hypothetical protein
	1626688	1789889	163201		LNNJENCE_01495	1635432	1636499	-1	hypothetical protein
	1626688	1789889	163201		LNNJENCE_01496	1636912	1637319	-1	hypothetical protein
	1626688	1789889	163201		LNNJENCE_01497	1637473	1637721	-1	hypothetical protein
	1626688	1789889	163201		LNNJENCE_01498	1637855	1638409	-1	hypothetical protein
	1626688	1789889	163201		LNNJENCE_01499	1638565	1639005	-1	hypothetical protein
	1626688	1789889	163201		LNNJENCE_01500	1639230	1639592	1	hypothetical protein
	1626688	1789889	163201		LNNJENCE_01501	1639721	1640473	-1	hypothetical protein
	1626688	1789889	163201		LNNJENCE_01502	1641568	1642035	-1	hypothetical protein
	1626688	1789889	163201	ygfF	LNNJENCE_01503	1643078	1643830	-1	putative oxidoreductase YgfF
	1626688	1789889	163201		LNNJENCE_01504	1643996	1644295	-1	hypothetical protein
	1626688	1789889	163201		LNNJENCE_01505	1644324	1644455	-1	hypothetical protein
	1626688	1789889	163201		LNNJENCE_01506	1644445	1644726	-1	hypothetical protein
	1626688	1789889	163201		LNNJENCE_01507	1644723	1644989	-1	hypothetical protein
	1626688	1789889	163201		LNNJENCE_01508	1645105	1645500	-1	hypothetical protein
	1626688	1789889	163201		LNNJENCE_01509	1646738	1647511	-1	hypothetical protein
	1626688	1789889	163201		LNNJENCE_01510	1647602	1648291	-1	hypothetical protein
	1626688	1789889	163201		LNNJENCE_01511	1648439	1649185	-1	hypothetical protein
	1626688	1789889	163201		LNNJENCE_01512	1649345	1649665	-1	hypothetical protein
	1626688	1789889	163201		LNNJENCE_01513	1649808	1650746	-1	hypothetical protein
	1626688	1789889	163201		LNNJENCE_01514	1650743	1651534	-1	hypothetical protein
	1626688	1789889	163201		LNNJENCE_01515	1651737	1652213	-1	hypothetical protein
	1626688	1789889	163201		LNNJENCE_01516	1652409	1652678	-1	hypothetical protein
	1626688	1789889	163201		LNNJENCE_01517	1652885	1653292	-1	hypothetical protein
	1626688	1789889	163201		LNNJENCE_01518	1653403	1653900	-1	hypothetical protein
	1626688	1789889	163201		LNNJENCE_01519	1654516	1655031	-1	hypothetical protein
	1626688	1789889	163201		LNNJENCE_01520	1655641	1656075	-1	hypothetical protein
	1626688	1789889	163201		LNNJENCE_01521	1656216	1656599	-1	hypothetical protein
	1626688	1789889	163201		LNNJENCE_01522	1657681	1657980	-1	hypothetical protein
	1626688	1789889	163201		LNNJENCE_01523	1658601	1659254	-1	hypothetical protein
	1626688	1789889	163201		LNNJENCE_01524	1659396	1659815	-1	hypothetical protein
	1626688	1789889	163201		LNNJENCE_01525	1659964	1660371	-1	hypothetical protein
	1626688	1789889	163201		LNNJENCE_01526	1660510	1661115	-1	hypothetical protein
	1626688	1789889	163201		LNNJENCE_01527	1661248	1662336	-1	hypothetical protein
	1626688	1789889	163201		LNNJENCE_01528	1662502	1663050	-1	hypothetical protein
	1626688	1789889	163201		LNNJENCE_01529	1663672	1664136	-1	hypothetical protein
	1626688	1789889	163201		LNNJENCE_01530	1664758	1665189	-1	hypothetical protein
	1626688	1789889	163201		LNNJENCE_01531	1665326	1665787	-1	hypothetical protein
	1626688	1789889	163201		LNNJENCE_01532	1665924	1666457	-1	hypothetical protein
	1626688	1789889	163201		LNNJENCE_01533	1666613	1667026	-1	hypothetical protein
	1626688	1789889	163201		LNNJENCE_01534	1667167	1667562	-1	hypothetical protein
	1626688	1789889	163201		LNNJENCE_01535	1668691	1669170	-1	hypothetical protein
	1626688	1789889	163201		LNNJENCE_01536	1669313	1669846	-1	hypothetical protein
	1626688	1789889	163201		LNNJENCE_01537	1670002	1670520	-1	hypothetical protein
	1626688	1789889	163201		LNNJENCE_01538	1671121	1672023	-1	hypothetical protein
	1626688	1789889	163201		LNNJENCE_01539	1672619	1673302	-1	hypothetical protein
	1626688	1789889	163201		LNNJENCE_01540	1673596	1673913	1	hypothetical protein
	1626688	1789889	163201		LNNJENCE_01541	1674284	1675261	-1	IS481 family transposase ISVch1
	1626688	1789889	163201		LNNJENCE_01542	1675225	1675788	-1	hypothetical protein
	1626688	1789889	163201		LNNJENCE_01543	1675990	1676229	-1	hypothetical protein
	1626688	1789889	163201		LNNJENCE_01544	1676460	1676981	-1	hypothetical protein
	1626688	1789889	163201		LNNJENCE_01545	1677205	1677723	-1	hypothetical protein
	1626688	1789889	163201		LNNJENCE_01546	1677874	1678602	-1	hypothetical protein
	1626688	1789889	163201		LNNJENCE_01547	1678629	1678862	-1	hypothetical protein
	1626688	1789889	163201		LNNJENCE_01548	1679004	1679315	-1	hypothetical protein
	1626688	1789889	163201		LNNJENCE_01549	1679940	1680377	-1	hypothetical protein
	1626688	1789889	163201	yjcS_1	LNNJENCE_01550	1680512	1680802	-1	putative protein YjcS
	1626688	1789889	163201		LNNJENCE_01551	1680847	1681209	-1	putative HTH-type transcriptional regulator
	1626688	1789889	163201		LNNJENCE_01552	1681830	1682468	-1	hypothetical protein
	1626688	1789889	163201		LNNJENCE_01553	1682631	1683023	-1	hypothetical protein
	1626688	1789889	163201		LNNJENCE_01554	1683195	1683440	-1	hypothetical protein
	1626688	1789889	163201		LNNJENCE_01555	1684562	1684903	-1	hypothetical protein
	1626688	1789889	163201		LNNJENCE_01556	1685059	1685409	-1	hypothetical protein
	1626688	1789889	163201		LNNJENCE_01557	1686042	1686428	-1	hypothetical protein
	1626688	1789889	163201		LNNJENCE_01558	1686425	1686841	-1	hypothetical protein
	1626688	1789889	163201		LNNJENCE_01559	1687102	1687617	-1	hypothetical protein
	1626688	1789889	163201		LNNJENCE_01560	1688723	1689220	-1	hypothetical protein
	1626688	1789889	163201		LNNJENCE_01561	1689754	1691079	1	IS4 family transposase ISVvu2
	1626688	1789889	163201		LNNJENCE_01562	1691282	1691719	-1	hypothetical protein
	1626688	1789889	163201		LNNJENCE_01563	1692343	1693047	-1	hypothetical protein
	1626688	1789889	163201		LNNJENCE_01564	1693260	1693844	-1	hypothetical protein
	1626688	1789889	163201		LNNJENCE_01565	1694485	1694853	-1	hypothetical protein
	1626688	1789889	163201		LNNJENCE_01566	1695027	1695395	-1	hypothetical protein
	1626688	1789889	163201		LNNJENCE_01567	1695574	1696167	-1	hypothetical protein
	1626688	1789889	163201		LNNJENCE_01568	1696333	1696596	-1	hypothetical protein
	1626688	1789889	163201		LNNJENCE_01569	1697827	1698306	-1	hypothetical protein
	1626688	1789889	163201		LNNJENCE_01570	1698431	1698946	-1	hypothetical protein
	1626688	1789889	163201		LNNJENCE_01571	1700010	1700813	-1	hypothetical protein
	1626688	1789889	163201		LNNJENCE_01572	1700955	1701494	-1	hypothetical protein
	1626688	1789889	163201		LNNJENCE_01573	1701631	1702227	-1	hypothetical protein
	1626688	1789889	163201		LNNJENCE_01574	1702372	1702851	-1	hypothetical protein
	1626688	1789889	163201		LNNJENCE_01575	1704405	1705100	-1	hypothetical protein
	1626688	1789889	163201		LNNJENCE_01576	1705234	1706100	-1	hypothetical protein
	1626688	1789889	163201		LNNJENCE_01577	1706148	1706762	-1	hypothetical protein
	1626688	1789889	163201		LNNJENCE_01578	1707300	1707821	-1	hypothetical protein
	1626688	1789889	163201		LNNJENCE_01579	1707960	1708352	-1	hypothetical protein
	1626688	1789889	163201		LNNJENCE_01580	1709101	1709538	-1	hypothetical protein
	1626688	1789889	163201		LNNJENCE_01581	1709789	1709905	-1	hypothetical protein
	1626688	1789889	163201		LNNJENCE_01582	1710144	1711121	1	IS481 family transposase ISVch1
	1626688	1789889	163201		LNNJENCE_01583	1711116	1711349	-1	hypothetical protein
	1626688	1789889	163201		LNNJENCE_01584	1711478	1712494	-1	hypothetical protein
	1626688	1789889	163201		LNNJENCE_01585	1712656	1713630	-1	hypothetical protein
	1626688	1789889	163201		LNNJENCE_01586	1713774	1714874	-1	hypothetical protein
	1626688	1789889	163201		LNNJENCE_01587	1715565	1716167	-1	hypothetical protein
	1626688	1789889	163201		LNNJENCE_01588	1718335	1718790	-1	hypothetical protein
	1626688	1789889	163201		LNNJENCE_01589	1718941	1719363	-1	hypothetical protein
	1626688	1789889	163201		LNNJENCE_01590	1719519	1719947	-1	hypothetical protein
	1626688	1789889	163201		LNNJENCE_01591	1720625	1720954	-1	hypothetical protein
	1626688	1789889	163201		LNNJENCE_01592	1721558	1721968	-1	hypothetical protein
	1626688	1789889	163201		LNNJENCE_01593	1722137	1722580	-1	hypothetical protein
	1626688	1789889	163201		LNNJENCE_01594	1722731	1723561	-1	hypothetical protein
	1626688	1789889	163201		LNNJENCE_01595	1723852	1724169	1	hypothetical protein
	1626688	1789889	163201		LNNJENCE_01596	1724166	1724387	-1	hypothetical protein
	1626688	1789889	163201		LNNJENCE_01597	1724371	1724883	-1	hypothetical protein
	1626688	1789889	163201		LNNJENCE_01598	1725103	1725333	1	hypothetical protein
	1626688	1789889	163201		LNNJENCE_01599	1726443	1726835	-1	hypothetical protein
	1626688	1789889	163201		LNNJENCE_01600	1726982	1727422	-1	hypothetical protein
	1626688	1789889	163201		LNNJENCE_01601	1727561	1728382	-1	hypothetical protein
	1626688	1789889	163201		LNNJENCE_01602	1728556	1728906	-1	hypothetical protein
	1626688	1789889	163201		LNNJENCE_01603	1730639	1731115	-1	hypothetical protein
	1626688	1789889	163201		LNNJENCE_01604	1731222	1731590	-1	hypothetical protein
	1626688	1789889	163201		LNNJENCE_01605	1731931	1735740	-1	hypothetical protein
	1626688	1789889	163201		LNNJENCE_01606	1736062	1736736	-1	hypothetical protein
	1626688	1789889	163201		LNNJENCE_01607	1736947	1738491	-1	hypothetical protein
	1626688	1789889	163201		LNNJENCE_01608	1738491	1738739	-1	hypothetical protein
	1626688	1789889	163201		LNNJENCE_01609	1738732	1738968	-1	hypothetical protein
	1626688	1789889	163201	xerC_1	LNNJENCE_01610	1739243	1740451	-1	Tyrosine recombinase XerC
	1626688	1789889	163201		LNNJENCE_01611	1740744	1741190	-1	hypothetical protein
	1626688	1789889	163201		LNNJENCE_01612	1741362	1741976	-1	hypothetical protein
	1626688	1789889	163201		LNNJENCE_01613	1742136	1742540	-1	hypothetical protein
	1626688	1789889	163201		LNNJENCE_01614	1742676	1743491	-1	hypothetical protein
	1626688	1789889	163201		LNNJENCE_01615	1743627	1744064	-1	hypothetical protein
	1626688	1789889	163201		LNNJENCE_01616	1744228	1744578	-1	hypothetical protein
	1626688	1789889	163201		LNNJENCE_01617	1744785	1745264	-1	hypothetical protein
	1626688	1789889	163201		LNNJENCE_01618	1745416	1746288	-1	hypothetical protein
	1626688	1789889	163201		LNNJENCE_01619	1746806	1748410	-1	hypothetical protein
	1626688	1789889	163201		LNNJENCE_01620	1748571	1749026	-1	hypothetical protein
	1626688	1789889	163201		LNNJENCE_01621	1750105	1750626	-1	hypothetical protein
	1626688	1789889	163201		LNNJENCE_01622	1750994	1751245	1	hypothetical protein
	1626688	1789889	163201		LNNJENCE_01623	1751430	1751846	-1	hypothetical protein
	1626688	1789889	163201		LNNJENCE_01624	1751997	1752470	-1	hypothetical protein
	1626688	1789889	163201		LNNJENCE_01625	1752621	1753094	-1	hypothetical protein
	1626688	1789889	163201		LNNJENCE_01626	1753761	1754030	-1	hypothetical protein
	1626688	1789889	163201	gst	LNNJENCE_01627	1754156	1754803	-1	Glutathione S-transferase GST-4.5
	1626688	1789889	163201		LNNJENCE_01628	1754977	1755246	-1	hypothetical protein
	1626688	1789889	163201		LNNJENCE_01629	1755463	1755876	-1	hypothetical protein
	1626688	1789889	163201		LNNJENCE_01630	1756023	1756343	-1	hypothetical protein
	1626688	1789889	163201		LNNJENCE_01631	1756949	1757401	-1	hypothetical protein
	1626688	1789889	163201		LNNJENCE_01632	1757540	1758118	-1	hypothetical protein
	1626688	1789889	163201		LNNJENCE_01633	1758263	1758604	-1	hypothetical protein
	1626688	1789889	163201		LNNJENCE_01634	1758597	1758950	-1	hypothetical protein
	1626688	1789889	163201		LNNJENCE_01635	1759141	1760043	-1	hypothetical protein
	1626688	1789889	163201		LNNJENCE_01636	1760132	1760518	-1	putative protein.1
	1626688	1789889	163201		LNNJENCE_01637	1761598	1761903	-1	hypothetical protein
	1626688	1789889	163201		LNNJENCE_01638	1762018	1762464	-1	hypothetical protein
	1626688	1789889	163201		LNNJENCE_01639	1762461	1763315	-1	hypothetical protein
	1626688	1789889	163201		LNNJENCE_01640	1763461	1763940	-1	hypothetical protein
	1626688	1789889	163201		LNNJENCE_01641	1764084	1764539	-1	hypothetical protein
	1626688	1789889	163201		LNNJENCE_01642	1765153	1765617	-1	hypothetical protein
	1626688	1789889	163201		LNNJENCE_01643	1766235	1767152	-1	hypothetical protein
	1626688	1789889	163201		LNNJENCE_01644	1767292	1768026	-1	hypothetical protein
	1626688	1789889	163201		LNNJENCE_01645	1768186	1768500	-1	hypothetical protein
	1626688	1789889	163201		LNNJENCE_01646	1768635	1769045	-1	hypothetical protein
	1626688	1789889	163201	yafP	LNNJENCE_01647	1769665	1770147	-1	putative N-acetyltransferase YafP
	1626688	1789889	163201		LNNJENCE_01648	1770258	1770569	-1	hypothetical protein
	1626688	1789889	163201		LNNJENCE_01649	1770739	1770957	-1	hypothetical protein
	1626688	1789889	163201		LNNJENCE_01650	1772710	1773510	-1	hypothetical protein
	1626688	1789889	163201	srkA_1	LNNJENCE_01651	1774239	1775147	-1	Stress response kinase A
	1626688	1789889	163201		LNNJENCE_01652	1776705	1777034	-1	hypothetical protein
	1626688	1789889	163201		LNNJENCE_01653	1778585	1779265	-1	hypothetical protein
	1626688	1789889	163201		LNNJENCE_01654	1779898	1780452	-1	hypothetical protein
	1626688	1789889	163201		LNNJENCE_01655	1780592	1781344	-1	hypothetical protein
	1626688	1789889	163201		LNNJENCE_01656	1781352	1781759	-1	hypothetical protein
	1626688	1789889	163201		LNNJENCE_01657	1782830	1783327	-1	hypothetical protein
	1626688	1789889	163201		LNNJENCE_01658	1783465	1783818	-1	hypothetical protein
	1626688	1789889	163201	prsA	LNNJENCE_01659	1785377	1785835	-1	Foldase protein PrsA
	1626688	1789889	163201		LNNJENCE_01660	1786411	1787541	-1	hypothetical protein
	1626688	1789889	163201	xerD_2	LNNJENCE_01661	1787787	1788749	1	Tyrosine recombinase XerD
	1626688	1789889	163201	rplT	LNNJENCE_01662	1788807	1789160	-1	50S ribosomal protein L20
	1626688	1789889	163201	rpmI	LNNJENCE_01663	1789202	1789396	-1	50S ribosomal protein L35
	1626688	1789889	163201	infC	LNNJENCE_01664	1789500	1789889	-1	Translation initiation factor IF-3
9	1632347	1636499	4152		LNNJENCE_01491	1632347	1632679	-1	hypothetical protein
	1632347	1636499	4152		LNNJENCE_01492	1632679	1633623	-1	hypothetical protein
	1632347	1636499	4152		LNNJENCE_01493	1633658	1634728	-1	hypothetical protein
	1632347	1636499	4152		LNNJENCE_01494	1635215	1635430	-1	hypothetical protein
	1632347	1636499	4152		LNNJENCE_01495	1635432	1636499	-1	hypothetical protein
10	1632494	1637394	4900		LNNJENCE_01491	1632347	1632679	-1	hypothetical protein
	1632494	1637394	4900		LNNJENCE_01492	1632679	1633623	-1	hypothetical protein
	1632494	1637394	4900		LNNJENCE_01493	1633658	1634728	-1	hypothetical protein
	1632494	1637394	4900		LNNJENCE_01494	1635215	1635430	-1	hypothetical protein
	1632494	1637394	4900		LNNJENCE_01495	1635432	1636499	-1	hypothetical protein
	1632494	1637394	4900		LNNJENCE_01496	1636912	1637319	-1	hypothetical protein
11	1644445	1694853	50408		LNNJENCE_01505	1644324	1644455	-1	hypothetical protein
	1644445	1694853	50408		LNNJENCE_01506	1644445	1644726	-1	hypothetical protein
	1644445	1694853	50408		LNNJENCE_01507	1644723	1644989	-1	hypothetical protein
	1644445	1694853	50408		LNNJENCE_01508	1645105	1645500	-1	hypothetical protein
	1644445	1694853	50408		LNNJENCE_01509	1646738	1647511	-1	hypothetical protein
	1644445	1694853	50408		LNNJENCE_01510	1647602	1648291	-1	hypothetical protein
	1644445	1694853	50408		LNNJENCE_01511	1648439	1649185	-1	hypothetical protein
	1644445	1694853	50408		LNNJENCE_01512	1649345	1649665	-1	hypothetical protein
	1644445	1694853	50408		LNNJENCE_01513	1649808	1650746	-1	hypothetical protein
	1644445	1694853	50408		LNNJENCE_01514	1650743	1651534	-1	hypothetical protein
	1644445	1694853	50408		LNNJENCE_01515	1651737	1652213	-1	hypothetical protein
	1644445	1694853	50408		LNNJENCE_01516	1652409	1652678	-1	hypothetical protein
	1644445	1694853	50408		LNNJENCE_01517	1652885	1653292	-1	hypothetical protein
	1644445	1694853	50408		LNNJENCE_01518	1653403	1653900	-1	hypothetical protein
	1644445	1694853	50408		LNNJENCE_01519	1654516	1655031	-1	hypothetical protein
	1644445	1694853	50408		LNNJENCE_01520	1655641	1656075	-1	hypothetical protein
	1644445	1694853	50408		LNNJENCE_01521	1656216	1656599	-1	hypothetical protein
	1644445	1694853	50408		LNNJENCE_01522	1657681	1657980	-1	hypothetical protein
	1644445	1694853	50408		LNNJENCE_01523	1658601	1659254	-1	hypothetical protein
	1644445	1694853	50408		LNNJENCE_01524	1659396	1659815	-1	hypothetical protein
	1644445	1694853	50408		LNNJENCE_01525	1659964	1660371	-1	hypothetical protein
	1644445	1694853	50408		LNNJENCE_01526	1660510	1661115	-1	hypothetical protein
	1644445	1694853	50408		LNNJENCE_01527	1661248	1662336	-1	hypothetical protein
	1644445	1694853	50408		LNNJENCE_01528	1662502	1663050	-1	hypothetical protein
	1644445	1694853	50408		LNNJENCE_01529	1663672	1664136	-1	hypothetical protein
	1644445	1694853	50408		LNNJENCE_01530	1664758	1665189	-1	hypothetical protein
	1644445	1694853	50408		LNNJENCE_01531	1665326	1665787	-1	hypothetical protein
	1644445	1694853	50408		LNNJENCE_01532	1665924	1666457	-1	hypothetical protein
	1644445	1694853	50408		LNNJENCE_01533	1666613	1667026	-1	hypothetical protein
	1644445	1694853	50408		LNNJENCE_01534	1667167	1667562	-1	hypothetical protein
	1644445	1694853	50408		LNNJENCE_01535	1668691	1669170	-1	hypothetical protein
	1644445	1694853	50408		LNNJENCE_01536	1669313	1669846	-1	hypothetical protein
	1644445	1694853	50408		LNNJENCE_01537	1670002	1670520	-1	hypothetical protein
	1644445	1694853	50408		LNNJENCE_01538	1671121	1672023	-1	hypothetical protein
	1644445	1694853	50408		LNNJENCE_01539	1672619	1673302	-1	hypothetical protein
	1644445	1694853	50408		LNNJENCE_01540	1673596	1673913	1	hypothetical protein
	1644445	1694853	50408		LNNJENCE_01541	1674284	1675261	-1	IS481 family transposase ISVch1
	1644445	1694853	50408		LNNJENCE_01542	1675225	1675788	-1	hypothetical protein
	1644445	1694853	50408		LNNJENCE_01543	1675990	1676229	-1	hypothetical protein
	1644445	1694853	50408		LNNJENCE_01544	1676460	1676981	-1	hypothetical protein
	1644445	1694853	50408		LNNJENCE_01545	1677205	1677723	-1	hypothetical protein
	1644445	1694853	50408		LNNJENCE_01546	1677874	1678602	-1	hypothetical protein
	1644445	1694853	50408		LNNJENCE_01547	1678629	1678862	-1	hypothetical protein
	1644445	1694853	50408		LNNJENCE_01548	1679004	1679315	-1	hypothetical protein
	1644445	1694853	50408		LNNJENCE_01549	1679940	1680377	-1	hypothetical protein
	1644445	1694853	50408	yjcS_1	LNNJENCE_01550	1680512	1680802	-1	putative protein YjcS
	1644445	1694853	50408		LNNJENCE_01551	1680847	1681209	-1	putative HTH-type transcriptional regulator
	1644445	1694853	50408		LNNJENCE_01552	1681830	1682468	-1	hypothetical protein
	1644445	1694853	50408		LNNJENCE_01553	1682631	1683023	-1	hypothetical protein
	1644445	1694853	50408		LNNJENCE_01554	1683195	1683440	-1	hypothetical protein
	1644445	1694853	50408		LNNJENCE_01555	1684562	1684903	-1	hypothetical protein
	1644445	1694853	50408		LNNJENCE_01556	1685059	1685409	-1	hypothetical protein
	1644445	1694853	50408		LNNJENCE_01557	1686042	1686428	-1	hypothetical protein
	1644445	1694853	50408		LNNJENCE_01558	1686425	1686841	-1	hypothetical protein
	1644445	1694853	50408		LNNJENCE_01559	1687102	1687617	-1	hypothetical protein
	1644445	1694853	50408		LNNJENCE_01560	1688723	1689220	-1	hypothetical protein
	1644445	1694853	50408		LNNJENCE_01561	1689754	1691079	1	IS4 family transposase ISVvu2
	1644445	1694853	50408		LNNJENCE_01562	1691282	1691719	-1	hypothetical protein
	1644445	1694853	50408		LNNJENCE_01563	1692343	1693047	-1	hypothetical protein
	1644445	1694853	50408		LNNJENCE_01564	1693260	1693844	-1	hypothetical protein
	1644445	1694853	50408		LNNJENCE_01565	1694485	1694853	-1	hypothetical protein
12	1695574	1735740	40166		LNNJENCE_01567	1695574	1696167	-1	hypothetical protein
	1695574	1735740	40166		LNNJENCE_01568	1696333	1696596	-1	hypothetical protein
	1695574	1735740	40166		LNNJENCE_01569	1697827	1698306	-1	hypothetical protein
	1695574	1735740	40166		LNNJENCE_01570	1698431	1698946	-1	hypothetical protein
	1695574	1735740	40166		LNNJENCE_01571	1700010	1700813	-1	hypothetical protein
	1695574	1735740	40166		LNNJENCE_01572	1700955	1701494	-1	hypothetical protein
	1695574	1735740	40166		LNNJENCE_01573	1701631	1702227	-1	hypothetical protein
	1695574	1735740	40166		LNNJENCE_01574	1702372	1702851	-1	hypothetical protein
	1695574	1735740	40166		LNNJENCE_01575	1704405	1705100	-1	hypothetical protein
	1695574	1735740	40166		LNNJENCE_01576	1705234	1706100	-1	hypothetical protein
	1695574	1735740	40166		LNNJENCE_01577	1706148	1706762	-1	hypothetical protein
	1695574	1735740	40166		LNNJENCE_01578	1707300	1707821	-1	hypothetical protein
	1695574	1735740	40166		LNNJENCE_01579	1707960	1708352	-1	hypothetical protein
	1695574	1735740	40166		LNNJENCE_01580	1709101	1709538	-1	hypothetical protein
	1695574	1735740	40166		LNNJENCE_01581	1709789	1709905	-1	hypothetical protein
	1695574	1735740	40166		LNNJENCE_01582	1710144	1711121	1	IS481 family transposase ISVch1
	1695574	1735740	40166		LNNJENCE_01583	1711116	1711349	-1	hypothetical protein
	1695574	1735740	40166		LNNJENCE_01584	1711478	1712494	-1	hypothetical protein
	1695574	1735740	40166		LNNJENCE_01585	1712656	1713630	-1	hypothetical protein
	1695574	1735740	40166		LNNJENCE_01586	1713774	1714874	-1	hypothetical protein
	1695574	1735740	40166		LNNJENCE_01587	1715565	1716167	-1	hypothetical protein
	1695574	1735740	40166		LNNJENCE_01588	1718335	1718790	-1	hypothetical protein
	1695574	1735740	40166		LNNJENCE_01589	1718941	1719363	-1	hypothetical protein
	1695574	1735740	40166		LNNJENCE_01590	1719519	1719947	-1	hypothetical protein
	1695574	1735740	40166		LNNJENCE_01591	1720625	1720954	-1	hypothetical protein
	1695574	1735740	40166		LNNJENCE_01592	1721558	1721968	-1	hypothetical protein
	1695574	1735740	40166		LNNJENCE_01593	1722137	1722580	-1	hypothetical protein
	1695574	1735740	40166		LNNJENCE_01594	1722731	1723561	-1	hypothetical protein
	1695574	1735740	40166		LNNJENCE_01595	1723852	1724169	1	hypothetical protein
	1695574	1735740	40166		LNNJENCE_01596	1724166	1724387	-1	hypothetical protein
	1695574	1735740	40166		LNNJENCE_01597	1724371	1724883	-1	hypothetical protein
	1695574	1735740	40166		LNNJENCE_01598	1725103	1725333	1	hypothetical protein
	1695574	1735740	40166		LNNJENCE_01599	1726443	1726835	-1	hypothetical protein
	1695574	1735740	40166		LNNJENCE_01600	1726982	1727422	-1	hypothetical protein
	1695574	1735740	40166		LNNJENCE_01601	1727561	1728382	-1	hypothetical protein
	1695574	1735740	40166		LNNJENCE_01602	1728556	1728906	-1	hypothetical protein
	1695574	1735740	40166		LNNJENCE_01603	1730639	1731115	-1	hypothetical protein
	1695574	1735740	40166		LNNJENCE_01604	1731222	1731590	-1	hypothetical protein
	1695574	1735740	40166		LNNJENCE_01605	1731931	1735740	-1	hypothetical protein
13	1740744	1748410	7666		LNNJENCE_01611	1740744	1741190	-1	hypothetical protein
	1740744	1748410	7666		LNNJENCE_01612	1741362	1741976	-1	hypothetical protein
	1740744	1748410	7666		LNNJENCE_01613	1742136	1742540	-1	hypothetical protein
	1740744	1748410	7666		LNNJENCE_01614	1742676	1743491	-1	hypothetical protein
	1740744	1748410	7666		LNNJENCE_01615	1743627	1744064	-1	hypothetical protein
	1740744	1748410	7666		LNNJENCE_01616	1744228	1744578	-1	hypothetical protein
	1740744	1748410	7666		LNNJENCE_01617	1744785	1745264	-1	hypothetical protein
	1740744	1748410	7666		LNNJENCE_01618	1745416	1746288	-1	hypothetical protein
	1740744	1748410	7666		LNNJENCE_01619	1746806	1748410	-1	hypothetical protein
14	1750105	1770147	20042		LNNJENCE_01621	1750105	1750626	-1	hypothetical protein
	1750105	1770147	20042		LNNJENCE_01622	1750994	1751245	1	hypothetical protein
	1750105	1770147	20042		LNNJENCE_01623	1751430	1751846	-1	hypothetical protein
	1750105	1770147	20042		LNNJENCE_01624	1751997	1752470	-1	hypothetical protein
	1750105	1770147	20042		LNNJENCE_01625	1752621	1753094	-1	hypothetical protein
	1750105	1770147	20042		LNNJENCE_01626	1753761	1754030	-1	hypothetical protein
	1750105	1770147	20042	gst	LNNJENCE_01627	1754156	1754803	-1	Glutathione S-transferase GST-4.5
	1750105	1770147	20042		LNNJENCE_01628	1754977	1755246	-1	hypothetical protein
	1750105	1770147	20042		LNNJENCE_01629	1755463	1755876	-1	hypothetical protein
	1750105	1770147	20042		LNNJENCE_01630	1756023	1756343	-1	hypothetical protein
	1750105	1770147	20042		LNNJENCE_01631	1756949	1757401	-1	hypothetical protein
	1750105	1770147	20042		LNNJENCE_01632	1757540	1758118	-1	hypothetical protein
	1750105	1770147	20042		LNNJENCE_01633	1758263	1758604	-1	hypothetical protein
	1750105	1770147	20042		LNNJENCE_01634	1758597	1758950	-1	hypothetical protein
	1750105	1770147	20042		LNNJENCE_01635	1759141	1760043	-1	hypothetical protein
	1750105	1770147	20042		LNNJENCE_01636	1760132	1760518	-1	putative protein.1
	1750105	1770147	20042		LNNJENCE_01637	1761598	1761903	-1	hypothetical protein
	1750105	1770147	20042		LNNJENCE_01638	1762018	1762464	-1	hypothetical protein
	1750105	1770147	20042		LNNJENCE_01639	1762461	1763315	-1	hypothetical protein
	1750105	1770147	20042		LNNJENCE_01640	1763461	1763940	-1	hypothetical protein
	1750105	1770147	20042		LNNJENCE_01641	1764084	1764539	-1	hypothetical protein
	1750105	1770147	20042		LNNJENCE_01642	1765153	1765617	-1	hypothetical protein
	1750105	1770147	20042		LNNJENCE_01643	1766235	1767152	-1	hypothetical protein
	1750105	1770147	20042		LNNJENCE_01644	1767292	1768026	-1	hypothetical protein
	1750105	1770147	20042		LNNJENCE_01645	1768186	1768500	-1	hypothetical protein
	1750105	1770147	20042		LNNJENCE_01646	1768635	1769045	-1	hypothetical protein
	1750105	1770147	20042	yafP	LNNJENCE_01647	1769665	1770147	-1	putative N-acetyltransferase YafP
15	1772710	1788749	16039		LNNJENCE_01650	1772710	1773510	-1	hypothetical protein
	1772710	1788749	16039	srkA_1	LNNJENCE_01651	1774239	1775147	-1	Stress response kinase A
	1772710	1788749	16039		LNNJENCE_01652	1776705	1777034	-1	hypothetical protein
	1772710	1788749	16039		LNNJENCE_01653	1778585	1779265	-1	hypothetical protein
	1772710	1788749	16039		LNNJENCE_01654	1779898	1780452	-1	hypothetical protein
	1772710	1788749	16039		LNNJENCE_01655	1780592	1781344	-1	hypothetical protein
	1772710	1788749	16039		LNNJENCE_01656	1781352	1781759	-1	hypothetical protein
	1772710	1788749	16039		LNNJENCE_01657	1782830	1783327	-1	hypothetical protein
	1772710	1788749	16039		LNNJENCE_01658	1783465	1783818	-1	hypothetical protein
	1772710	1788749	16039	prsA	LNNJENCE_01659	1785377	1785835	-1	Foldase protein PrsA
	1772710	1788749	16039		LNNJENCE_01660	1786411	1787541	-1	hypothetical protein
	1772710	1788749	16039	xerD_2	LNNJENCE_01661	1787787	1788749	1	Tyrosine recombinase XerD
16	2050199	2079292	29093		LNNJENCE_01878	2050199	2050588	-1	hypothetical protein
	2050199	2079292	29093		LNNJENCE_01879	2050686	2051216	-1	hypothetical protein
	2050199	2079292	29093		LNNJENCE_01880	2051234	2051704	-1	hypothetical protein
	2050199	2079292	29093		LNNJENCE_01881	2051732	2052271	-1	hypothetical protein
	2050199	2079292	29093		LNNJENCE_01882	2052320	2052838	-1	hypothetical protein
	2050199	2079292	29093		LNNJENCE_01883	2052987	2053358	-1	hypothetical protein
	2050199	2079292	29093		LNNJENCE_01884	2053677	2053805	-1	hypothetical protein
	2050199	2079292	29093		LNNJENCE_01885	2053998	2054321	1	hypothetical protein
	2050199	2079292	29093		LNNJENCE_01886	2054315	2055646	1	hypothetical protein
	2050199	2079292	29093		LNNJENCE_01887	2055898	2059074	-1	hypothetical protein
	2050199	2079292	29093		LNNJENCE_01888	2059064	2059873	-1	hypothetical protein
	2050199	2079292	29093		LNNJENCE_01889	2059884	2062946	-1	hypothetical protein
	2050199	2079292	29093		LNNJENCE_01890	2062947	2064140	-1	hypothetical protein
	2050199	2079292	29093		LNNJENCE_01891	2064141	2065631	-1	putative type I restriction enzymeP M protein
	2050199	2079292	29093		LNNJENCE_01892	2065628	2067127	-1	putative type I restriction enzymeP M protein
	2050199	2079292	29093		LNNJENCE_01893	2067124	2067300	-1	hypothetical protein
	2050199	2079292	29093		LNNJENCE_01894	2067490	2068371	-1	hypothetical protein
	2050199	2079292	29093		LNNJENCE_01895	2068417	2068614	-1	hypothetical protein
	2050199	2079292	29093		LNNJENCE_01896	2068782	2068994	1	hypothetical protein
	2050199	2079292	29093		LNNJENCE_01897	2069214	2069573	-1	hypothetical protein
	2050199	2079292	29093		LNNJENCE_01898	2070190	2070330	-1	hypothetical protein
	2050199	2079292	29093		LNNJENCE_01899	2070556	2071110	-1	IS5 family transposase ISVpa3
	2050199	2079292	29093		LNNJENCE_01900	2071337	2074318	-1	hypothetical protein
	2050199	2079292	29093		LNNJENCE_01901	2075016	2075240	-1	hypothetical protein
	2050199	2079292	29093		LNNJENCE_01902	2075218	2076828	-1	hypothetical protein
	2050199	2079292	29093		LNNJENCE_01903	2076825	2078510	-1	hypothetical protein
	2050199	2079292	29093		LNNJENCE_01904	2078525	2079292	-1	hypothetical protein
17	2053677	2059873	6196		LNNJENCE_01884	2053677	2053805	-1	hypothetical protein
	2053677	2059873	6196		LNNJENCE_01885	2053998	2054321	1	hypothetical protein
	2053677	2059873	6196		LNNJENCE_01886	2054315	2055646	1	hypothetical protein
	2053677	2059873	6196		LNNJENCE_01887	2055898	2059074	-1	hypothetical protein
	2053677	2059873	6196		LNNJENCE_01888	2059064	2059873	-1	hypothetical protein
18	2062676	2070187	7511		LNNJENCE_01889	2059884	2062946	-1	hypothetical protein
	2062676	2070187	7511		LNNJENCE_01890	2062947	2064140	-1	hypothetical protein
	2062676	2070187	7511		LNNJENCE_01891	2064141	2065631	-1	putative type I restriction enzymeP M protein
	2062676	2070187	7511		LNNJENCE_01892	2065628	2067127	-1	putative type I restriction enzymeP M protein
	2062676	2070187	7511		LNNJENCE_01893	2067124	2067300	-1	hypothetical protein
	2062676	2070187	7511		LNNJENCE_01894	2067490	2068371	-1	hypothetical protein
	2062676	2070187	7511		LNNJENCE_01895	2068417	2068614	-1	hypothetical protein
	2062676	2070187	7511		LNNJENCE_01896	2068782	2068994	1	hypothetical protein
	2062676	2070187	7511		LNNJENCE_01897	2069214	2069573	-1	hypothetical protein
19	2070707	2079518	8811		LNNJENCE_01899	2070556	2071110	-1	IS5 family transposase ISVpa3
	2070707	2079518	8811		LNNJENCE_01900	2071337	2074318	-1	hypothetical protein
	2070707	2079518	8811		LNNJENCE_01901	2075016	2075240	-1	hypothetical protein
	2070707	2079518	8811		LNNJENCE_01902	2075218	2076828	-1	hypothetical protein
	2070707	2079518	8811		LNNJENCE_01903	2076825	2078510	-1	hypothetical protein
	2070707	2079518	8811		LNNJENCE_01904	2078525	2079292	-1	hypothetical protein
20	2075016	2079292	4276		LNNJENCE_01901	2075016	2075240	-1	hypothetical protein
	2075016	2079292	4276		LNNJENCE_01902	2075218	2076828	-1	hypothetical protein
	2075016	2079292	4276		LNNJENCE_01903	2076825	2078510	-1	hypothetical protein
	2075016	2079292	4276		LNNJENCE_01904	2078525	2079292	-1	hypothetical protein
