# Supplementary material for: Complete genome sequence and comparative analysis of a Vibrio vulnificus strain isolated from a clinical patient
Source: Front Microbiol. 2023 Oct 31;14:1240835. doi: 10.3389/fmicb.2023.1240835 (PMC10644004; doi:10.3389/fmicb.2023.1240835)
Supplement: Supplementary file 3 [file Table_3.XLSX]

## Sheet: Sheet1
Table S3. Genomic islands present in Chr Ⅱ of VV2018.
Island id	Island start	Island end	Length	Gene ID	Locus	Gene start	Gene end	Strand	Product
1	512402	518096	5694		LNNJENCE_03433	512402	513523	-1	hypothetical protein
	512402	518096	5694		LNNJENCE_03434	513587	514468	-1	hypothetical protein
	512402	518096	5694	walR_1	LNNJENCE_03435	514468	515130	-1	Transcriptional regulatory protein WalR
	512402	518096	5694		LNNJENCE_03436	515105	516520	-1	hypothetical protein
	512402	518096	5694	pntB	LNNJENCE_03437	516702	518096	-1	NAD(P) transhydrogenase subunit beta
2	849107	935572	86465		LNNJENCE_03718	849107	849283	-1	hypothetical protein
	849107	935572	86465		LNNJENCE_03719	849396	849947	-1	hypothetical protein
	849107	935572	86465	guaC_1	LNNJENCE_03720	850487	850729	-1	GMP reductase
	849107	935572	86465		LNNJENCE_03721	851778	852155	1	hypothetical protein
	849107	935572	86465		LNNJENCE_03722	852240	852536	1	hypothetical protein
	849107	935572	86465		LNNJENCE_03723	852554	852856	1	hypothetical protein
	849107	935572	86465		LNNJENCE_03724	852870	853439	1	hypothetical protein
	849107	935572	86465		LNNJENCE_03725	853436	854179	1	hypothetical protein
	849107	935572	86465		LNNJENCE_03726	854169	855650	1	hypothetical protein
	849107	935572	86465		LNNJENCE_03727	855663	856049	1	hypothetical protein
	849107	935572	86465	traC	LNNJENCE_03728	856052	858646	1	Protein TraC
	849107	935572	86465		LNNJENCE_03729	858643	858987	1	hypothetical protein
	849107	935572	86465		LNNJENCE_03730	858990	859664	1	hypothetical protein
	849107	935572	86465		LNNJENCE_03731	859661	860668	1	hypothetical protein
	849107	935572	86465		LNNJENCE_03732	861073	861255	1	hypothetical protein
	849107	935572	86465		LNNJENCE_03733	861306	861545	1	hypothetical protein
	849107	935572	86465		LNNJENCE_03734	861555	862262	1	hypothetical protein
	849107	935572	86465		LNNJENCE_03735	862259	864004	1	hypothetical protein
	849107	935572	86465		LNNJENCE_03736	864027	864818	1	hypothetical protein
	849107	935572	86465		LNNJENCE_03737	864840	865253	1	hypothetical protein
	849107	935572	86465		LNNJENCE_03738	865489	866898	1	hypothetical protein
	849107	935572	86465		LNNJENCE_03739	866902	869709	1	hypothetical protein
	849107	935572	86465		LNNJENCE_03740	869790	870416	1	hypothetical protein
	849107	935572	86465		LNNJENCE_03741	870560	871306	-1	hypothetical protein
	849107	935572	86465		LNNJENCE_03742	871643	872785	-1	hypothetical protein
	849107	935572	86465		LNNJENCE_03743	872831	873562	-1	hypothetical protein
	849107	935572	86465	xerC_3	LNNJENCE_03744	874524	875120	1	Tyrosine recombinase XerC
	849107	935572	86465		LNNJENCE_03745	875418	879683	1	hypothetical protein
	849107	935572	86465	traD	LNNJENCE_03746	879919	882012	1	Coupling protein TraD
	849107	935572	86465		LNNJENCE_03747	882227	882529	1	hypothetical protein
	849107	935572	86465	dns_2	LNNJENCE_03748	882620	882970	1	Extracellular deoxyribonuclease
	849107	935572	86465		LNNJENCE_03749	883124	883321	1	hypothetical protein
	849107	935572	86465		LNNJENCE_03750	883425	889211	1	hypothetical protein
	849107	935572	86465		LNNJENCE_03751	889230	889589	-1	hypothetical protein
	849107	935572	86465		LNNJENCE_03752	890139	890582	-1	hypothetical protein
	849107	935572	86465		LNNJENCE_03753	890635	890976	-1	hypothetical protein
	849107	935572	86465		LNNJENCE_03754	891069	891434	-1	hypothetical protein
	849107	935572	86465		LNNJENCE_03755	891438	891818	-1	hypothetical protein
	849107	935572	86465		LNNJENCE_03756	892415	892744	1	hypothetical protein
	849107	935572	86465		LNNJENCE_03757	892774	893010	1	hypothetical protein
	849107	935572	86465		LNNJENCE_03758	893188	893307	1	hypothetical protein
	849107	935572	86465		LNNJENCE_03759	893491	894675	1	hypothetical protein
	849107	935572	86465	hflK_2	LNNJENCE_03760	895146	896204	1	Modulator of FtsH protease HflK
	849107	935572	86465	hflC_2	LNNJENCE_03761	896201	897190	1	Modulator of FtsH protease HflC
	849107	935572	86465	nhaA_2	LNNJENCE_03762	897187	898530	1	Na(+)/H(+) antiporter NhaA
	849107	935572	86465		LNNJENCE_03763	898613	898930	-1	hypothetical protein
	849107	935572	86465	orr	LNNJENCE_03764	899401	900483	-1	Ornithine racemase
	849107	935572	86465		LNNJENCE_03765	900480	901685	-1	hypothetical protein
	849107	935572	86465		LNNJENCE_03766	902885	904123	1	hypothetical protein
	849107	935572	86465		LNNJENCE_03767	904124	904327	1	hypothetical protein
	849107	935572	86465		LNNJENCE_03768	904302	905150	1	hypothetical protein
	849107	935572	86465		LNNJENCE_03769	905446	905628	-1	hypothetical protein
	849107	935572	86465	hyfR	LNNJENCE_03770	906348	907328	-1	DNA-binding transcriptional activator HyfR
	849107	935572	86465		LNNJENCE_03771	907559	908128	1	hypothetical protein
	849107	935572	86465	sbp	LNNJENCE_03772	908292	909308	1	Sulfate-binding protein
	849107	935572	86465	cysT	LNNJENCE_03773	909309	910157	1	Sulfate transport system permease protein CysT
	849107	935572	86465	cysW	LNNJENCE_03774	910154	911029	1	Sulfate transport system permease protein CysW
	849107	935572	86465	cysA_2	LNNJENCE_03775	911051	912088	1	Sulfate/thiosulfate import ATP-binding protein CysA
	849107	935572	86465		LNNJENCE_03776	913322	914116	1	hypothetical protein
	849107	935572	86465		LNNJENCE_03777	914213	914314	1	hypothetical protein
	849107	935572	86465		LNNJENCE_03778	914583	914720	-1	hypothetical protein
	849107	935572	86465	ydiK_2	LNNJENCE_03779	915154	916236	1	Putative transport protein YdiK
	849107	935572	86465		LNNJENCE_03780	916773	916898	1	hypothetical protein
	849107	935572	86465		LNNJENCE_03781	916895	917323	1	hypothetical protein
	849107	935572	86465	dag	LNNJENCE_03782	917973	919637	1	N-acyl-D-glutamate deacylase
	849107	935572	86465	yciC	LNNJENCE_03783	919706	920680	1	Putative metal chaperone YciC
	849107	935572	86465	per1	LNNJENCE_03784	920910	921824	1	Extended-spectrum beta-lactamase PER-1
	849107	935572	86465		LNNJENCE_03785	921865	923373	1	hypothetical protein
	849107	935572	86465	clsC_2	LNNJENCE_03786	923813	925327	-1	Cardiolipin synthase C
	849107	935572	86465		LNNJENCE_03787	925379	926386	-1	hypothetical protein
	849107	935572	86465	aaeA	LNNJENCE_03788	926376	927671	-1	p-hydroxybenzoic acid efflux pump subunit AaeA
	849107	935572	86465		LNNJENCE_03789	928010	928162	-1	hypothetical protein
	849107	935572	86465		LNNJENCE_03790	928262	929440	-1	hypothetical protein
	849107	935572	86465		LNNJENCE_03791	929742	930005	-1	hypothetical protein
	849107	935572	86465		LNNJENCE_03792	930029	930544	-1	hypothetical protein
	849107	935572	86465		LNNJENCE_03793	930657	930869	-1	hypothetical protein
	849107	935572	86465		LNNJENCE_03794	930962	931570	1	hypothetical protein
	849107	935572	86465		LNNJENCE_03795	932322	933140	1	hypothetical protein
	849107	935572	86465	guaC_2	LNNJENCE_03796	933472	934518	-1	GMP reductase
	849107	935572	86465		LNNJENCE_03797	935021	935572	1	hypothetical protein
3	872831	879683	6852		LNNJENCE_03743	872831	873562	-1	hypothetical protein
	872831	879683	6852	xerC_3	LNNJENCE_03744	874524	875120	1	Tyrosine recombinase XerC
	872831	879683	6852		LNNJENCE_03745	875418	879683	1	hypothetical protein
4	889230	893307	4077		LNNJENCE_03751	889230	889589	-1	hypothetical protein
	889230	893307	4077		LNNJENCE_03752	890139	890582	-1	hypothetical protein
	889230	893307	4077		LNNJENCE_03753	890635	890976	-1	hypothetical protein
	889230	893307	4077		LNNJENCE_03754	891069	891434	-1	hypothetical protein
	889230	893307	4077		LNNJENCE_03755	891438	891818	-1	hypothetical protein
	889230	893307	4077		LNNJENCE_03756	892415	892744	1	hypothetical protein
	889230	893307	4077		LNNJENCE_03757	892774	893010	1	hypothetical protein
	889230	893307	4077		LNNJENCE_03758	893188	893307	1	hypothetical protein
5	919763	924216	4453	yciC	LNNJENCE_03783	919706	920680	1	Putative metal chaperone YciC
	919763	924216	4453	per1	LNNJENCE_03784	920910	921824	1	Extended-spectrum beta-lactamase PER-1
	919763	924216	4453		LNNJENCE_03785	921865	923373	1	hypothetical protein
	919763	924216	4453	clsC_2	LNNJENCE_03786	923813	925327	-1	Cardiolipin synthase C
6	1148361	1152759	4398		LNNJENCE_03976	1148361	1150010	-1	hypothetical protein
	1148361	1152759	4398		LNNJENCE_03977	1150007	1151095	-1	hypothetical protein
	1148361	1152759	4398		LNNJENCE_03978	1151557	1152759	1	hypothetical protein
	1148361	1152759	4398		LNNJENCE_03979	1152737	1154941	1	hypothetical protein
7	1345615	1352365	6750	cslA	LNNJENCE_04156	1345635	1347674	-1	Chondroitinase-AC
	1345615	1352365	6750		LNNJENCE_04157	1347755	1349941	-1	1,3-beta-galactosyl-N-acetylhexosamine phosphorylase
	1345615	1352365	6750	ugl	LNNJENCE_04158	1350008	1351177	-1	Unsaturated glucuronyl hydrolase
	1345615	1352365	6750	kduD_2	LNNJENCE_04159	1351357	1352118	-1	2-dehydro-3-deoxy-D-gluconate 5-dehydrogenase
	1345615	1352365	6750	galT_2	LNNJENCE_04160	1352249	1353310	-1	Galactose-1-phosphate uridylyltransferase
8	1354116	1370609	16493	galE_3	LNNJENCE_04161	1353327	1354343	-1	UDP-glucose 4-epimerase
	1354116	1370609	16493	dauA	LNNJENCE_04162	1354346	1355971	-1	C4-dicarboxylic acid transporter DauA
	1354116	1370609	16493		LNNJENCE_04163	1357127	1358551	1	hypothetical protein
	1354116	1370609	16493		LNNJENCE_04164	1359015	1360961	-1	hypothetical protein
	1354116	1370609	16493	gsiA_2	LNNJENCE_04165	1361053	1362753	-1	Glutathione import ATP-binding protein GsiA
	1354116	1370609	16493		LNNJENCE_04166	1362756	1363916	-1	hypothetical protein
	1354116	1370609	16493	dppB_3	LNNJENCE_04167	1363919	1364926	-1	Dipeptide transport system permease protein DppB
	1354116	1370609	16493	agpA	LNNJENCE_04168	1365880	1367799	-1	Periplasmic alpha-galactoside-binding protein
	1354116	1370609	16493		LNNJENCE_04169	1367867	1369588	-1	hypothetical protein
	1354116	1370609	16493		LNNJENCE_04170	1369789	1371249	1	Bifunctional sulfatase/alpha-L-rhamnosidase
9	1793525	1798792	5267		LNNJENCE_04520	1793525	1793788	-1	hypothetical protein
	1793525	1798792	5267	egtB_2	LNNJENCE_04521	1794028	1794855	-1	Hercynine oxygenase
	1793525	1798792	5267		LNNJENCE_04522	1795071	1795355	1	hypothetical protein
	1793525	1798792	5267		LNNJENCE_04523	1795352	1795630	1	hypothetical protein
	1793525	1798792	5267		LNNJENCE_04524	1795775	1797244	-1	hypothetical protein
	1793525	1798792	5267		LNNJENCE_04525	1797401	1797796	-1	hypothetical protein
	1793525	1798792	5267		LNNJENCE_04526	1798078	1798404	1	hypothetical protein
	1793525	1798792	5267		LNNJENCE_04527	1798391	1798792	1	hypothetical protein
