# Supplementary material for: Complete genome sequence and comparative analysis of a Vibrio vulnificus strain isolated from a clinical patient
Source: Front Microbiol. 2023 Oct 31;14:1240835. doi: 10.3389/fmicb.2023.1240835 (PMC10644004; doi:10.3389/fmicb.2023.1240835)
Supplement: Supplementary file 4 [file Table_4.XLSX]

## Sheet: Sheet1
Table S4. Prophage sequences present in chromosomes of VV2018.
Reference id	Phage id	Phage length	Is complete?	Start	End	GC(%)	Most common phage name(hit genes count)
ChrⅠ	1	9784	incomplete	1552286	1562069	0.4439	PHAGE_Vibrio_VFJ_NC_021562(8),PHAGE_Vibrio_fs2_NC_001956(6),PHAGE_Vibrio_VfO3K6_NC_002362(3),PHAGE_Entero_M13_NC_003287(2),PHAGE_Entero_I2_2_NC_001332(2),PHAGE_Vibrio_VEJphi_NC_012757(2),PHAGE_Vibrio_VGJphi_NC_004736(2),PHAGE_Entero_fd_NC_025824(2),PHAGE_Vibrio_VCY_phi_NC_016162(2),PHAGE_Vibrio_VfO4K68_NC_002363(1),PHAGE_Vibrio_Vf12_NC_005949(1),PHAGE_Entero_Ike_NC_002014(1),PHAGE_Pasteu_F108_NC_…
