# Supplementary material for: Complete genome sequence and comparative analysis of a Vibrio vulnificus strain isolated from a clinical patient
Source: Front Microbiol. 2023 Oct 31;14:1240835. doi: 10.3389/fmicb.2023.1240835 (PMC10644004; doi:10.3389/fmicb.2023.1240835)
Supplement: Supplementary file 5 [file Table_5.XLSX]

## Sheet: Sheet1
Table S5. CRISPR-Cas systems present in chromosomes of VV2018.
Reference id	Start	End	CRISPR length	DR length	Number of spacers	Number of Cas genes
Chr Ⅰ	2084839	2085096	257	32	3	0
